# Supplementary material for: Single-stapling versus double-stapling technique for rectal anastomosis—meta-analysis
Source: BJS Open. 2026 Jul 3;10(4):zrag078. doi: 10.1093/bjsopen/zrag078 (PMC13331353; doi:10.1093/bjsopen/zrag078)
Supplement: zrag078_Supplementary_Data [file zrag078_supplementary_data.zip]

Archive with 2 entries (2 files):
- PRISMA 2009 checklist.doc
- Supplementary_Material.docx
